# Supplementary material for: Physiological and Genetic Regulation for High Lipid Accumulation by Chlorella sorokiniana Strains from Different Environments of an Arctic Glacier, Desert, and Temperate Lake under Nitrogen Deprivation Conditions
Source: Microbiol Spectr. 2022 Oct 6;10(5):e00394-22. doi: 10.1128/spectrum.00394-22 (PMC9603131; doi:10.1128/spectrum.00394-22)
Supplement: Supplemental file 1 — Table S1. Download spectrum.00394-22-s0001.xlsx, XLSX file, 0.02 MB [file spectrum.00394-22-s0001.xlsx]

## Sheet: Table S1
Table S1. The clean reads quality metrics after filtering sequences
Sample	Total Raw Reads(Mb)	Total Clean Reads(Mb)	Total Clean Bases(Gb)	Clean Reads Q20(%)	Clean Reads Q30(%)	Clean Reads Ratio(%)
27518NA	52.26	44.8	6.72	98.78	95.91	85.72
275NA	52.26	44.1	6.61	98.78	95.91	84.38
BJ18NA	52.26	45.42	6.81	98.81	96.01	86.9
BJNA	52.26	44.53	6.68	98.8	95.96	85.22
SM18NA	50.63	44.96	6.74	99.05	96.72	88.8
SMNA	50.63	45.43	6.81	99.06	96.77	89.74
